# Supplementary material for: Preparation and Characterization of Soft-Hard Block Copolymer of 3,4-IP-b-s-1,2-PBD Using a Robust Iron-Based Catalyst System
Source: Polymers (Basel). 2024 Apr 21;16(8):1172. doi: 10.3390/polym16081172 (PMC11053549; doi:10.3390/polym16081172)
Supplement: Supplementary file 1 [file polymers-16-01172-s001.zip]

Archive with 1 entries (1 files):
- polymers-2951632-supplementary.pdf
